# Supplementary material for: Nitroxide Hormesis in Yeast: 4-Hydroxy-TEMPO Modulates Aging, and Cell Cycle
Source: Molecules. 2026 Jan 21;31(2):376. doi: 10.3390/molecules31020376 (PMC12843841; doi:10.3390/molecules31020376)
Supplement: Supplementary file 1 [file molecules-31-00376-s001.zip]

Archive with 2 entries (2 files):
- molecules-4073683-Supplementary Dataset S1.xlsx
- molecules-4073683-supplementary-Figure S1.pdf
